# Supplementary material for: Enantio- and Chemo-Selective HPLC Analysis of Silodosin on an Amylose-Based Chiral Stationary Phase
Source: Molecules. 2025 Apr 29;30(9):1966. doi: 10.3390/molecules30091966 (PMC12073136; doi:10.3390/molecules30091966)
Supplement: Supplementary file 1 [file molecules-30-01966-s001.zip]

Archive with 1 entries (1 files):
- molecules-3557860-supplementary.pdf
